# Supplementary material for: Zonal-Layered Chondrocyte Sheets for Repairment of Full-Thickness Articular Cartilage Defect: A Mini-Pig Model
Source: Biomedicines. 2021 Nov 30;9(12):1806. doi: 10.3390/biomedicines9121806 (PMC8698967; doi:10.3390/biomedicines9121806)
Supplement: Supplementary file 1 [file biomedicines-09-01806-s001.zip]

Archive with 1 entries (1 files):
- biomedicines-1468721-supplementary.pdf
